# Supplementary material for: A Comparative Study of the Resilience of Urban and Rural Areas under Climate Change
Source: Int J Environ Res Public Health. 2022 Jul 22;19(15):8911. doi: 10.3390/ijerph19158911 (PMC9331052; doi:10.3390/ijerph19158911)
Supplement: Supplementary file 1 [file ijerph-19-08911-s001.zip]

Archive with 1 entries (1 files):
- ijerph-1791159-Supplementary.pdf
